# Supplementary material for: Recovery of Protein from Industrial Hemp Waste (Cannabis sativa, L.) Using High-Pressure Processing and Ultrasound Technologies
Source: Foods. 2023 Jul 29;12(15):2883. doi: 10.3390/foods12152883 (PMC10417828; doi:10.3390/foods12152883)
Supplement: Supplementary file 1 [file foods-12-02883-s001.zip]

Archive with 1 entries (1 files):
- foods-2492596-supplementary.pdf
